# Supplementary material for: Effects of Bacillus thuringiensis Genetic Engineering on Induced Volatile Organic Compounds Emission in Maize and the Attractiveness to a Parasitic Wasp
Source: Front Bioeng Biotechnol. 2019 Jul 10;7:160. doi: 10.3389/fbioe.2019.00160 (PMC6635655; doi:10.3389/fbioe.2019.00160)
Supplement: Supplementary file 1 [file Table_1.xlsx]

## Sheet: Sheet1
Supplementary file 1 The statistical results of Figure 1
Figure 1B
Compound 1
Source of Variation	DF	SS	MS	F	P
Between Groups	2	21.285	10.642	0.882	0.447
Residual	9	108.564	12.063
Total	11	129.848
Compound 2
Source of Variation	DF	SS	MS	F	P
Between Groups	2	17.869	8.935	0.456	0.648
Residual	9	176.261	19.585
Total	11	194.131
Compound 3
Source of Variation	DF	SS	MS	F	P
Between Groups	2	2103.79	1051.89	2.265	0.16
Residual	9	4179.93	464.437
Total	11	6283.72
Compound 4
Source of Variation	DF	SS	MS	F	P
Between Groups	2	19957.1	9978.55	17.428	<0.001
Residual	9	5153.15	572.573
Total	11	25110.3
Comparison	Diff of Means	t	P	P<0.050
Bt1 vs. CBCL	93.827	5.545	0.001	Yes
Bt1 vs. 5422	76.6	4.527	0.003	Yes
5422 vs. CBCL	17.227	1.018	0.335	No
Compound 5
Source of Variation	DF	SS	MS	F	P
Between Groups	2	39.986	19.993	1.43	0.289
Residual	9	125.802	13.978
Total	11	165.788
Compound 6
Source of Variation	DF	SS	MS	F	P
Between Groups	2	1057.25	528.626	3.768	0.065
Residual	9	1262.68	140.298
Total	11	2319.93
Compound 7
Source of Variation	DF	SS	MS	F	P
Between Groups	2	60.976	30.488	3.614	0.07
Residual	9	75.923	8.436
Total	11	136.9
Compound 8
Source of Variation	DF	SS	MS	F	P
Between Groups	2	48.787	24.393	2.359	0.15
Residual	9	93.084	10.343
Total	11	141.871
Compound 9
Source of Variation	DF	SS	MS	F	P
Between Groups	2	40.309	20.155	0.301	0.747
Residual	9	601.973	66.886
Total	11	642.283
Compound 10
Source of Variation	DF	SS	MS	F	P
Between Groups	2	25.699	12.85	1.907	0.204
Residual	9	60.647	6.739
Total	11	86.346
Compound 11
Source of Variation	DF	SS	MS	F	P
Between Groups	2	841.286	420.643	2.041	0.186
Residual	9	1854.79	206.088
Total	11	2696.08
Compound 12
Source of Variation	DF	SS	MS	F	P
Between Groups	2	3.198	1.599	0.283	0.76
Residual	9	50.821	5.647
Total	11	54.019
Total emission
Source of Variation	DF	SS	MS	F	P
Between Groups	2	70309.9	35155	12.726	0.002
Residual	9	24861.1	2762.35
Total	11	95171.1
Comparison	Diff of Means	t	P	P<0.050
Bt1 vs. 5422	167.619	4.51	0.004	Yes
Bt1 vs. CBCL	156.57	4.213	0.005	Yes
CBCL vs. 5422	11.048	0.297	0.773	No
Figure 1C
Compound 1
Source of Variation	DF	SS	MS	F	P
Between Groups	2	266.164	133.082	3.348	0.082
Residual	9	357.797	39.755
Total	11	623.96
Compound 2
Source of Variation	DF	SS	MS	F	P
Between Groups	2	116.172	58.086	0.722	0.512
Residual	9	724.494	80.499
Total	11	840.666
Compound 3
Source of Variation	DF	SS	MS	F	P
Between Groups	2	18418.4	9209.2	44.646	<0.001
Residual	9	1856.44	206.271
Total	11	20274.8
Comparison	Diff of Means	t	P	P<0.050
Bt1 vs. CBCL	93.219	9.179	<0.001	Yes
Bt1 vs. 5422	66.347	6.533	<0.001	Yes
5422 vs. CBCL	26.873	2.646	0.027	Yes
Compound 4
Source of Variation	DF	SS	MS	F	P
Between Groups	2	159963	79981.5	18.75	<0.001
Residual	9	38391.1	4265.67
Total	11	198354
Comparison	Diff of Means	t	P	P<0.050
Bt1 vs. CBCL	277.313	6.005	<0.001	Yes
Bt1 vs. 5422	186.713	4.043	0.006	Yes
5422 vs. CBCL	90.6	1.962	0.081	No
Compound 5
Source of Variation	DF	SS	MS	F	P
Between Groups	2	197.965	98.982	0.712	0.516
Residual	9	1250.59	138.954
Total	11	1448.55
Compound 6
Source of Variation	DF	SS	MS	F	P
Between Groups	2	52895.3	26447.7	5.41	0.029
Residual	9	43997.8	4888.65
Total	11	96893.1
Comparison	Diff of Means	t	P	P<0.050
Bt1 vs. CBCL	162.33	3.283	0.028	Yes
Bt1 vs. 5422	89.68	1.814	0.196	No
5422 vs. CBCL	72.65	1.469	0.176	No
Compound 7
Source of Variation	DF	SS	MS	F	P
Between Groups	2	240.382	120.191	0.739	0.505
Residual	9	1464.27	162.697
Total	11	1704.66
Compound 8
Source of Variation	DF	SS	MS	F	P
Between Groups	2	442.949	221.474	4.112	0.054
Residual	9	484.701	53.856
Total	11	927.65
Compound 9
Source of Variation	DF	SS	MS	F	P
Between Groups	2	1506.58	753.287	1.197	0.346
Residual	9	5661.8	629.089
Total	11	7168.38
Compound 10
Source of Variation	DF	SS	MS	F	P
Between Groups	2	1088.06	544.031	1.631	0.249
Residual	9	3001.95	333.55
Total	11	4090.01
Compound 11
Source of Variation	DF	SS	MS	F	P
Between Groups	2	225644	112822	18.158	<0.001
Residual	9	55921.5	6213.5
Total	11	281566
Comparison	Diff of Means	t	P	P<0.050
Bt1 vs. CBCL	306.959	5.507	0.001	Yes
Bt1 vs. 5422	271.584	4.872	0.002	Yes
5422 vs. CBCL	35.375	0.635	0.541	No
Compound 12
Source of Variation	DF	SS	MS	F	P
Between Groups	2	1606.78	803.389	2.376	0.148
Residual	9	3043.46	338.162
Total	11	4650.23
Total emission
Source of Variation	DF	SS	MS	F	P
Between Groups	2	1.70672e+06	853361	15.241	0.001
Residual	9	503906	55989.6
Total	11	2.21063e+06
Comparison	Diff of Means	t	P	P<0.050
Bt1 vs. CBCL	899.872	5.378	0.001	Yes
Bt1 vs. 5422	630.749	3.77	0.009	Yes
5422 vs. CBCL	269.123	1.608	0.142	No
